# Supplementary material for: Inactivation of Antibiotic-Resistant Bacteria in Wastewater by Ozone-Based Advanced Water Treatment Processes
Source: Antibiotics (Basel). 2022 Feb 7;11(2):210. doi: 10.3390/antibiotics11020210 (PMC8868322; doi:10.3390/antibiotics11020210)
Supplement: Supplementary file 1 [file antibiotics-11-00210-s001.zip]

Archive with 1 entries (1 files):
- antibiotics-1568148-supplementary.pdf
